# Supplementary material for: Assessment of the Prediction Power of Forced Ageing Methodology on Lager Beer Aldehyde Evolution during Maritime Transportation
Source: Molecules. 2023 May 19;28(10):4201. doi: 10.3390/molecules28104201 (PMC10222336; doi:10.3390/molecules28104201)
Supplement: Supplementary file 1 [file molecules-28-04201-s001.zip]

Archive with 1 entries (1 files):
- molecules-2340526-supplementary.pdf
